# Supplementary material for: Molecularly Imprinted Methyl-Modified Hollow TiO2 Microspheres
Source: Molecules. 2022 Dec 3;27(23):8510. doi: 10.3390/molecules27238510 (PMC9735797; doi:10.3390/molecules27238510)
Supplement: Supplementary file 1 [file molecules-27-08510-s001.zip]

Archive with 1 entries (1 files):
- molecules-2021527-supplementary.pdf
